# Supplementary material for: Genetic diversity of Ralstonia solanacearum causing vascular bacterial wilt under different agro-climatic regions of West Bengal, India
Source: PLoS One. 2022 Sep 22;17(9):e0274780. doi: 10.1371/journal.pone.0274780 (PMC9498970; doi:10.1371/journal.pone.0274780)
Supplement: S3 Table — (CSV) [file pone.0274780.s003.csv]

								Detection Methods
Number In .RDP File	Begin	End	Recombinant Sequence(s)	Minor Parental Sequence(s)	Major Parental Sequence(s)	RDP	GENECONV	Bootscan	Maxchi	Chimaera	SiSscan	PhylPro	LARD	3Seq
1	342*	1018	^IV-11_ACH732	IV-9_PSI07	Unknown (III-48_CFBP3059)	2.37E-03	6.79E-08	7.29E-05	5.35E-11	4.34E-02	1.08E-16	NS	NS	8.03E-03
				IV-10_R230	Unknown(III-20_J25)
					Unknown(III-19_JT525)
					Unknown(III-21_NCPPB0332)
					Unknown(III-20_NCPPB0342)
					Unknown(III-29_CFBP6942)
					Unknown(III-49_CFBP7038)
					Unknown(III-19_MAD-029)
					Unknown(III-44_DGBBC1138)
					Unknown(III-42_DGBBC1227)
					Unknown(III-43_DGBBC1125)
					Unknown(III-22_NCPPB1018)
					Unknown(III-29_CFBP6941)
2	1*	378	IIA-6_UW595	B5	IIA-50_T01-UY	8.02E-09	1.85E-07	1.82E-05	1.44E-03	1.35E-03	8.93E-05	NS	NS	3.73E-07
				T1	IIA-24_B34
				B2	IIA-39_CFBP2958
				B8	IIA-35_CFBP2972
				B9	IIA-38_CIP120
				B10	IIA-7_ICMP7963
				T11	IIA-7_K60
				B12	IIA-41_CFBP7032
				B13	IIA-52_CFBP7054
				T14	IIA-24_IBSBF1900
				B15	IIA-38_06035
				B16	IIA-6_UW181
				B17	IIA-7_RF30
				T18	IIA-35_RF38
				B19	IIA-7_RF66
				C20	IIA-7_AW1
				T21	IIA-7_Rs5
				Bo22	IIA-36_CFBP2957
				Ca23	IIB-4_CFBP6784
				T24	IIB-4_CFBP6783
				B26	IIB-4_ANT80
				B27	IIB-1_CIP117
				B28	IIB-1_CFBP7029
				B30	IIB-1_JT516
				B32	IIB-4_UW070
				B34	IIB-3_CIP418
				M36	IIB-3_CFBP1409
				B39	IIB-26_CIP240
				B41	IIB-4_UW163
				B42	IIB-1_IPO1609
				B43	IIB-3_MolK2
				B44
				B45
				B50
				C51
				C52
				I-45_CIP365
				I-12_R288
				I-13_PSS216
				I-15_PSS004
				I-15_PSS358
				I-13_CFBP7058
				I-34_PSS219
				I-46_MAD-017
				I-31_JT519
				I-47_GMI8254
				I-18_GMI1000
3~	27*	378	I-14_UW568	IIA-7_AW1	I-13_PSS216	NS	9.26E-08	NS	3.70E-02	3.41E-02	1.91E-04	NS	NS	9.93E-06
			I-15_PSS366[T]	IIA-6_A3909	T1
			I-44_O3[T]	IIA-24_B34	B2
			IV-10_R230[T]	IIA-39_CFBP2958	B5
				IIA-35_CFBP2972	B8
				IIA-38_CIP120	B9
				IIA-7_ICMP7963	B10
				IIA-7_K60	T11
				IIA-41_CFBP7032	B12
				IIA-52_CFBP7054	B13
				IIA-24_IBSBF1900	T14
				IIA-38_06035	B15
				IIA-50_T01-UY	B16
				IIA-6_UW181	B17
				IIA-7_RF66	T18
				IIA-6_GMI8044	B19
				IIA-7_Rs5	C20
				IIA-6_UW588	T21
				IIA-36_CFBP2957	Bo22
				IIB-4_CFBP6784	Ca23
				IIB-1_CIP117	T24
				IIB-1_CFBP7029	B26
				IIB-1_JT516	B27
				IIB-4_UW070	B28
				IIB-3_CIP418	B30
				IIB-26_CIP240	B32
				IIB-1_IPO1609	B34
				IIB-3_MolK2	M36
					B39
					B41
					B42
					B43
					B44
					B45
					B50
					C51
					C52
					I-16_ACH92
					I-45_CIP365
					I-15_MAFF211266
					I-15_PSS190
					I-12_R288
					I-12_R292
					I-15_PSS004
					I-15_PSS358
					I-13_CFBP7058
					I-34_PSS219
					I-14_PSS081
					I-46_MAD-017
					I-17_P11
					I-31_JT519
					I-47_GMI8254
					I-18_GMI1000
4	379*	770	^III-48_CFBP3059	III-42_DGBBC1227	Unknown (I-31_JT519)	1.26E-02	NS	NS	4.73E-06	2.14E-02	1.04E-08	NS	NS	1.97E-03
				III-49_CFBP7038	Unknown(C20)
				III-44_DGBBC1138	Unknown(Bo22)
				III-43_DGBBC1125	Unknown(B43)
					Unknown(C52)
					Unknown(I-16_ACH92)
					Unknown(I-45_CIP365)
					Unknown(I-15_MAFF211266)
					Unknown(I-15_PSS190)
					Unknown(I-12_R288)
					Unknown(I-12_R292)
					Unknown(I-13_PSS216)
					Unknown(I-15_PSS004)
					Unknown(I-15_PSS358)
					Unknown(I-13_CFBP7058)
					Unknown(I-46_MAD-017)
					Unknown(I-17_P11)
5~	328*	601	^IV-10_R028	I-18_GMI1000	Unknown (III-21_NCPPB0332)	1.06E-05	1.03E-04	NS	1.15E-03	1.32E-03	1.02E-02	NS	NS	1.02E-04
			IV-10_R230[T]	T1	Unknown(III-20_J25)
			IV-9_PSI07	B2	Unknown(III-19_JT525)
				B5	Unknown(III-20_NCPPB0342)
				B8	Unknown(III-29_CFBP6942)
				B9	Unknown(III-49_CFBP7038)
				B10	Unknown(III-19_MAD-029)
				T11	Unknown(III-44_DGBBC1138)
				B12	Unknown(III-42_DGBBC1227)
				B13	Unknown(III-43_DGBBC1125)
				T14	Unknown(III-22_NCPPB1018)
				B15	Unknown(III-29_CFBP6941)
				B16
				B17
				T18
				B19
				C20
				T21
				Bo22
				Ca23
				T24
				B26
				B27
				B28
				B30
				B32
				B34
				M36
				B39
				B41
				B42
				B43
				B44
				B45
				B50
				C51
				C52
				I-16_ACH92
				I-45_CIP365
				I-15_MAFF211266
				I-15_PSS190
				I-12_R288
				I-12_R292
				I-15_PSS366
				I-13_PSS216
				I-15_PSS004
				I-15_PSS358
				I-13_CFBP7058
				I-34_PSS219
				I-14_PSS081
				I-46_MAD-017
				I-17_P11
				I-44_O3
				I-31_JT519
				I-47_GMI8254
				I-14_UW568
6~	1996	2197	IIA-7_AW1	Unknown (III-21_NCPPB0332)	IIA-7_ICMP7963	NS	1.65E-04	NS	NS	NS	NS	NS	NS	NS
7~	967	1398	IIA-41_CFBP7032	III-20_NCPPB0342	IIA-7_AW1	2.28E-04	4.52E-04	NS	NS	NS	NS	NS	NS	NS
				T1	IIA-7_ICMP7963
				B2	IIA-7_K60
				B5	IIA-7_Rs5
				B8
				B9
				B10
				T11
				B12
				B13
				T14
				B15
				B16
				B17
				T18
				B19
				C20
				T21
				Bo22
				Ca23
				T24
				B26
				B27
				B28
				B30
				B32
				B34
				M36
				B39
				B41
				B42
				B43
				B44
				B45
				B50
				C51
				C52
				I-16_ACH92
				I-45_CIP365
				I-15_MAFF211266
				I-15_PSS190
				I-12_R288
				I-12_R292
				I-15_PSS366
				I-13_PSS216
				I-15_PSS004
				I-15_PSS358
				I-13_CFBP7058
				I-34_PSS219
				I-14_PSS081
				I-46_MAD-017
				I-17_P11
				I-44_O3
				I-31_JT519
				I-47_GMI8254
				I-14_UW568
				I-18_GMI1000
				III-48_CFBP3059
				III-20_J25
				III-19_JT525
				III-21_NCPPB0332
				III-29_CFBP6942
				III-49_CFBP7038
				III-19_MAD-029
				III-44_DGBBC1138
				III-42_DGBBC1227
				III-43_DGBBC1125
				III-22_NCPPB1018
				III-29_CFBP6941
8	313*	617	^III-42_DGBBC1227	IIA-7_AW1	I-14_PSS081	NS	NS	NS	3.96E-04	4.28E-03	NS	NS	NS	NS
			III-20_J25[T]	IIA-7_ICMP7963	T1
			III-19_JT525[T]	IIA-7_K60	B2
			III-21_NCPPB0332[T]	IIB-4_CFBP6783	B5
			III-20_NCPPB0342[T]		B8
			III-29_CFBP6942		B9
			III-49_CFBP7038		B10
			III-19_MAD-029[T]		T11
			III-44_DGBBC1138		B12
			III-43_DGBBC1125[T]		B13
			III-22_NCPPB1018		T14
			III-29_CFBP6941[T]		B15
					B16
					B17
					T18
					B19
					C20
					T21
					Bo22
					Ca23
					T24
					B26
					B27
					B30
					B32
					B34
					M36
					B39
					B41
					B42
					B43
					B44
					B45
					B50
					C52
					I-16_ACH92
					I-45_CIP365
					I-15_MAFF211266
					I-12_R288
					I-12_R292
					I-13_PSS216
					I-15_PSS004
					I-15_PSS358
					I-13_CFBP7058
					I-34_PSS219
					I-46_MAD-017
					I-31_JT519
					I-47_GMI8254
					I-14_UW568
					I-18_GMI1000
9~	92*	317	IIB-25_CIP10	I-34_PSS219	IIB-1_CIP117	NS	0.001418066	NS	NS	NS	NS	NS	NS	2.86E-02
				I-12_R292	IIB-1_CFBP7029
				I-15_PSS358	IIB-1_JT516
				I-13_CFBP7058	IIB-3_CIP418
				I-14_PSS081	IIB-3_CFBP1409
				I-46_MAD-017	IIB-26_CIP240
					IIB-1_IPO1609
					IIB-3_MolK2
10~	1880*	2197	III-21_NCPPB0332	IIA-7_ICMP7963	I-34_PSS219	2.30E-03	1.47E-04	1.34E-06	4.88E-02	NS	NS	NS	NS	5.43E-04
			C20[T]	IIA-35_CFBP2972	T1
			I-45_CIP365	IIB-4_CFBP6784	B2
			I-15_PSS004[T]	IIB-4_CFBP6783	B5
			I-15_PSS358	IIB-4_ANT80	B8
			I-46_MAD-017		B9
			I-31_JT519[T]		B10
			III-20_J25[T]		T11
			III-49_CFBP7038[T]		B12
			III-19_MAD-029[T]		B13
			III-43_DGBBC1125[T]		T14
			III-22_NCPPB1018[T]		B15
			III-29_CFBP6941[T]		B16
					B17
					T18
					B19
					T21
					Ca23
					T24
					B26
					B27
					B30
					B32
					B39
					B41
					B45
					I-18_GMI1000
11~	1029	1344	^I-13_PSS216	IIB-4_ANT80	Unknown (IIA-7_AW1)	4.88E-02	1.03E-02	1.00E-02	NS	NS	NS	NS	NS	NS
			T1[T]	IIA-35_CFBP2972
			B2[T]	IIA-24_IBSBF1900
			B5[T]	IIB-3_CFBP1409
			B8[T]	IIB-4_UW163
			B9[T]
			B10[T]
			T11[T]
			B12[T]
			B13[T]
			T14[T]
			B15[T]
			B16[T]
			B17[T]
			T18[T]
			B19[T]
			C20[T]
			T21[T]
			Bo22[T]
			Ca23[T]
			T24[T]
			B26[T]
			B27[T]
			B28[T]
			B30[T]
			B32[T]
			B34[T]
			M36[T]
			B39[T]
			B41[T]
			B42[T]
			B43[T]
			B44[T]
			B45[T]
			B50[T]
			C51[T]
			C52[T]
			I-16_ACH92[T]
			I-45_CIP365[T]
			I-15_MAFF211266[T]
			I-15_PSS190[T]
			I-12_R288[T]
			I-12_R292
			I-15_PSS366[T]
			I-15_PSS004[T]
			I-15_PSS358[T]
			I-13_CFBP7058[T]
			I-34_PSS219[T]
			I-14_PSS081[T]
			I-46_MAD-017[T]
			I-17_P11[T]
			I-44_O3[T]
			I-31_JT519[T]
			I-47_GMI8254[T]
			I-14_UW568[T]
			I-18_GMI1000[T]
			III-48_CFBP3059[T]
			III-20_J25[T]
			III-19_JT525[T]
			III-21_NCPPB0332[T]
			III-20_NCPPB0342[T]
			III-29_CFBP6942[T]
			III-49_CFBP7038[T]
			III-19_MAD-029[T]
			III-44_DGBBC1138[T]
			III-42_DGBBC1227[T]
			III-43_DGBBC1125[T]
			III-22_NCPPB1018[T]
			III-29_CFBP6941[T]
